# Supplementary material for: Moving Mountains: Improving Access to Autologous Stem Cell Transplant for Vulnerable Patient Populations
Source: Cancers (Basel). 2026 Jun 17;18(12):1967. doi: 10.3390/cancers18121967 (PMC13297116; doi:10.3390/cancers18121967)
Supplement: Supplementary file 1 [file cancers-18-01967-s001.zip]

Archive with 1 entries (1 files):
- cancers-4289728-supplementary.pdf
